# Supplementary material for: ﻿Three new species and two newly recorded species of Tachininae from Tibet, China (Arthropoda, Insecta, Diptera, Tachinidae)
Source: Zookeys. 2024 Feb 13;1191:215–35. doi: 10.3897/zookeys.1191.105549 (PMC10880104; doi:10.3897/zookeys.1191.105549)
Supplement: XML Treatment for Trichoformosomyia cuonaensis [file zookeys.1191.105549-treatment2.xml]

<!DOCTYPE tp:taxon-treatment
  PUBLIC "-//TaxonX//DTD Taxonomic Treatment Publishing DTD v0 20100105//EN" "tax-treatment-NSO.dtd">
<tp:taxon-treatment xmlns:tp="http://www.plazi.org/taxpub"><tp:treatment-meta><kwd-group><label>Taxon classification</label><kwd>
                <named-content content-type="kingdom">Animalia</named-content>
              </kwd><kwd>
                <named-content content-type="order">Diptera</named-content>
              </kwd><kwd>
                <named-content content-type="family">Tachinidae</named-content>
              </kwd></kwd-group><mixed-citation publication-type="journal"><person-group><name><surname>Dong</surname><given-names>Ruiqing</given-names></name><name><surname>Li</surname><given-names>Junjian</given-names></name><name><surname>Yang</surname><given-names>Hui</given-names></name><name><surname>Zhang</surname><given-names>Chuntian</given-names></name></person-group><article-title>﻿Three new species and two newly recorded species of <tp:taxon-name><tp:taxon-name-part taxon-name-part-type="subfamily">Tachininae</tp:taxon-name-part></tp:taxon-name> from Tibet, China (<tp:taxon-name><tp:taxon-name-part taxon-name-part-type="phylum">Arthropoda</tp:taxon-name-part></tp:taxon-name>, <tp:taxon-name><tp:taxon-name-part taxon-name-part-type="class">Insecta</tp:taxon-name-part></tp:taxon-name>, <tp:taxon-name><tp:taxon-name-part taxon-name-part-type="order">Diptera</tp:taxon-name-part></tp:taxon-name>, <tp:taxon-name><tp:taxon-name-part taxon-name-part-type="family">Tachinidae</tp:taxon-name-part></tp:taxon-name>)</article-title><source>Zookeys</source><day>13</day><month>02</month><year>2024</year><volume>1191</volume><fpage>215</fpage><lpage>235</lpage><pub-id pub-id-type="doi">10.3897/zookeys.1191.105549</pub-id></mixed-citation></tp:treatment-meta><tp:nomenclature><label>﻿</label><tp:taxon-name>
              <object-id xmlns:xlink="http://www.w3.org/1999/xlink" content-type="arpha" xlink:type="simple">E8FF45CF-48DF-5E63-B691-93E5704BD63E</object-id>
              <tp:taxon-name-part taxon-name-part-type="genus" reg="Trichoformosomyia">Trichoformosomyia</tp:taxon-name-part>
              <tp:taxon-name-part taxon-name-part-type="species" reg="cuonaensis">cuonaensis</tp:taxon-name-part>
              <object-id xmlns:xlink="http://www.w3.org/1999/xlink" content-type="zoobank" xlink:type="simple">https://zoobank.org/18361DAE-8516-40B6-B09A-8C907C068F0C</object-id>
            </tp:taxon-name><tp:taxon-authority>Zhang &amp; Li</tp:taxon-authority><tp:taxon-status xmlns:xlink="http://www.w3.org/1999/xlink" xlink:type="simple">sp. nov.</tp:taxon-status><xref ref-type="fig" rid="F2">Fig. 2</xref></tp:nomenclature><tp:treatment-sec sec-type="material" id="SECID0EZOAE"><title>Materials examined.</title><p><bold><italic>Holotype</italic></bold>: China • ♂ (<abbrev xmlns:xlink="http://www.w3.org/1999/xlink" xlink:title="Insect Collection of Shenyang Normal University" id="ABBRID0EEPAE" xlink:type="simple">SYNU</abbrev>-XZ 21006); Tibet (= Xizang); Shannan Prefecture, Cuona, Mamamenba Village; <named-content xmlns:xlink="http://www.w3.org/1999/xlink" content-type="dwc:verbatimCoordinates" xlink:type="simple"><named-content content-type="geo-json" specific-use="{&#34;type&#34;:&#34;Point&#34;,&#34;coordinates&#34;:[91.783333,27.866667]}" id="NCID0ELPAE" xlink:type="simple">27°52'N, 91°47'E</named-content></named-content>; 2796–2850 m elev.; 3.VIII.2021; C.T. Zhang &amp; X.Y. Li leg. <bold><italic>Paratype</italic></bold>: 1♂ (<abbrev xmlns:xlink="http://www.w3.org/1999/xlink" xlink:title="Insect Collection of Shenyang Normal University" id="ABBRID0ETPAE" xlink:type="simple">SYNU</abbrev>-XZ 21007); same locality and date as holotype; JJ Li leg.</p></tp:treatment-sec><tp:treatment-sec sec-type="etymology" id="SECID0EXPAE"><title>Etymology.</title><p>The specific epithet is derived from the locality name, Cuona County, southern Tibet, China.</p></tp:treatment-sec><tp:treatment-sec sec-type="diagnosis" id="SECID0E3PAE"><title>Diagnosis.</title><p>This species is similar to <italic><tp:taxon-name><tp:taxon-name-part taxon-name-part-type="genus" reg="Trichoformosomyia">Trichoformosomyia</tp:taxon-name-part><tp:taxon-name-part taxon-name-part-type="species" reg="sauteri">sauteri</tp:taxon-name-part></tp:taxon-name></italic> Baranov, which is distributed in Japan, Russia (southern Far East), China (Hunan, Guangxi, Sichuan, and Taiwan), Vietnam, Myanmar. It differs from the latter in having entirely dark-brown antennae and a dark postprontal lobe with gray pruinosity, dark-brown coxae and tibiae, abdominal syntergite 1+2 with 2 median marginal setae.</p></tp:treatment-sec><tp:treatment-sec sec-type="description" id="SECID0ENQAE"><title>Description.</title><p><bold>Male.</bold> Body length 9.1 mm.</p><p>Head (Fig. <xref ref-type="fig" rid="F2">2C, D</xref>). Frontal vitta linear, fronto-orbital plate, and parafacial with grayish-white pruinosity; occiput with grayish-white pruinosity. Antenna dark brown. Palpi yellow, labella yellow. Frons narrower than postpedicel width, 1/7–1/8 of eye width; genal height 1/8–1/9 of eye height or as wide as postpedicel; lower margin of face protruding forward. Vibrissa inserted at level of lower margin of face. 11–13 frontal setae, upper ones strongest, with a pair of uppermost setae strong and crossed; ocellar setae slender, hair-like. Inner vertical setae slender, hair-like; outer vertical seta hair-like, about as long as postocular setae; postocellar setae 2. Occiput mostly with white hairs except for a row of black hairs below postocular setae. Antenna with postpedicel about 3 times as long as pedicel or about 5 times as long as wide in dorsal view; pedicel with a slender seta on dorsal surface, which about twice as long as pedicel. Arista plumose; longest aristal hairs about as wide as postpedicel. Prementum 4.5–5 times as long as wide.</p><fig id="F2" position="float" orientation="portrait"><object-id xmlns:xlink="http://www.w3.org/1999/xlink" content-type="doi" xlink:type="simple">10.3897/zookeys.1191.105549.figure2</object-id><object-id xmlns:xlink="http://www.w3.org/1999/xlink" content-type="arpha" xlink:type="simple">DC76DFE3-EDC7-5FEF-9A40-900BE7CD47CC</object-id><label>Figure 2.</label><caption><p><italic><tp:taxon-name><tp:taxon-name-part taxon-name-part-type="genus" reg="Trichoformosomyia">Trichoformosomyia</tp:taxon-name-part><tp:taxon-name-part taxon-name-part-type="species" reg="cuonaensis">cuonaensis</tp:taxon-name-part></tp:taxon-name></italic> sp. nov. <bold>A, B</bold> ♂, bodies, dorsal and lateral views <bold>C, D</bold> ♂, heads, anterior and lateral views <bold>E</bold> sternite 5, ventral view <bold>F, G</bold> phallus (ejaculatory apodeme, aedeagal apodeme, hypandrium, pregonite, postgonite, basiphallus and distiphallus) of male, dorsal and lateral views <bold>H, I</bold> cerci, surstyli and epandrium of male, caudal and lateral views.</p></caption><graphic xmlns:xlink="http://www.w3.org/1999/xlink" xlink:href="zookeys-1191-215_article-105549__-g002.jpg" position="float" orientation="portrait" xlink:type="simple" id="oo_983899.jpg"><uri content-type="original_file" xlink:type="simple">https://binary.pensoft.net/fig/983899</uri></graphic></fig><p>Thorax (Fig. <xref ref-type="fig" rid="F2">2A, B</xref>) black, with brownish-gray pruinosity; scutum with 2 broad outer and 2 narrow inner longitudinal vittae; pruinose distance between inner and outer vittae on presutural scutum about 2.5 times as wide as inner vitta; two inner longitudinal vittae on postsutural scutum combined with a broad black longitudinal vittae and extending to level of last posterior dorsocentral seta. Scutellum dark black. Postpronotal lobe black, with gray pruinosity; postalar callus dark brown. Notopleura and pleura with grayish-white pruinosity. Prosternum with hairs on sides. Postpronotal lobe with 3–4 setae arranged in a triangle; anterior 1–2 finer. One presutural and 2–3 postsutural acrostichal setae; 2 presutural and 3 postsutural dorsocentral setae, 3 postsutural intra-alar setae, 3 supra-alar setae, first one distinctly shorter than notopleural seta and first one postsutural intra-alar seta. Scutellum with three pairs of marginal scutellar setae; apical scutellar setae crossed and slightly longer than scutellum and subequal in length to basal scutellar setae; subapical scutellar setae distinctly longer than apical scutellar setae. Proepisternum bare; anepisternum with 2 upper anterior setae and a row of posterior setae; 3 katepisternal setae; anepimeral setae hair-like; katepimeron with 2–3 black hairs; katatergite bare.</p><p>Wing pale brownish, distinctly tinged with pale yellow on basal and anterior portion; tegula and basicosta dark brown. Calypters pale yellowish; lower calypter with short fringe on outer margin and not divergent from scutellum. Halter yellow. Relative lengths of 2<sup>nd</sup>, 3<sup>rd</sup>, and 4<sup>th</sup> costal sectors approximately as 1:2.1:1. Base and apex of first costal sector with distinctly long setae; dorsally setulae on r<sub>4+5</sub> about twice as long as setulae on first and 2<sup>nd</sup> costal sectors. Base of vein R<sub>4+5</sub> to vein r-m with a row of setulae ventrally and 3 setae on basal part dorsally. Bend of vein M bluntly angulated; section of M between crossveins R-M and dM-Cu longer than section between dM-Cu and bend of M, the distance between vein M from crossvein dM-Cu to bend about 2.4 times distance between bend to posterior margin of wing, or slightly shorter than distance between bend to apex of M. Crossvein dM-Cu slightly bent anteriorly. Ultimate section of wing vein CuA1 about 1/2 length of crossvein dM-Cu.</p><p>Legs coxae dark brown, with grayish pruinosity; trochanters reddish brown; femora, tibiae, and tarsi dark brown. Claws dark brown; pulvillus pale yellow. Fore claw slightly longer than 5<sup>th</sup> tarsomere; fore tibia slightly longer than head height, with a row of 4–6 short, anterodorsal setae on upper 2/3; 1 posterior seta; 1 preapical dorsal seta distinctly longer than preapical anterodorsal seta; 1 preapical posteroventral seta. Mid femur with 2 anterior setae on middle and 2 preapical posterodorsal setae. Mid tibia with 1 anterodorsal, 2 posterior, and 1 ventral seta; 3 preapical dorsal setae, including 1 dorsal, 1 posterodorsal, and 1 posterior setae; 1 preapical anteroventral and 1 preapical posteroventral setae; 2 preapical posterodorsal setae. Hind femur with a row of posteroventral setae on basal half, a row of complete anterodorsal setae, 1 preapical anteroventral seta. Hind tibia with 4–5 anterodorsal setae, 2 strong, 2–3 posterodorsal setae, 4–5 ventral setae (lowest one strong), 3 preapical dorsal setae, 1 preapical anteroventral seta, without distinct preapical posteroventral seta.</p><p>Abdomen long, ovate, reddish yellow; dark brown on middle longitudinal portion of tergites, posterior 2/3 of tergite 4 and entire tergite 5; tergite 5 with grayish-white pruinosity on anterior half. Syntergite 1+2 medially excavate to 2/3–3/4, with 2 median marginal setae, with 1 lateral marginal and 3–4 lateral discal setae. Tergites each with erect hairs; tergite 3 with 2 median marginal setae, 1 lateral discal seta, without median discal seta; tergite 4 with a row of marginal setae, without median discal and lateral discal seta; tergite 5 separately with a row of marginal setae and 2 lateral discal setae. Sternite 1 with black hairs on margin.</p><p>Sternite 5 and male terminalia as Fig. <xref ref-type="fig" rid="F2">2E–I</xref>. In ventral view, sternite 5 nearly square; V-shaped median cleft about 5/9 of the sternite length; apex of lateral lobe slightly blunt and with an inner protruding and pointed apically. In caudal view, syncercus distinctly narrowed and pointed only at apex; surstylus long, thin, slightly blunt at apex. In lateral view apex of syncercus distinctly arc-like and bent ventrally; surstylus long, straight, bluntly rounded at apex; membranous and sclerotized parts of distiphallus long and narrow; pregonite long; ejaculatory apodeme large; postgonite short and arc-like.</p><p><bold>Female.</bold> Unknown.</p></tp:treatment-sec><tp:treatment-sec sec-type="distribution" id="SECID0EATAE"><title>Distribution.</title><p>China (Tibet; Fig. <xref ref-type="fig" rid="F8">8</xref>).</p></tp:treatment-sec><tp:treatment-sec><!--Section generated to contain objects referenced in tp:taxon-treatment.--><fig id="F8" position="float" orientation="portrait"><object-id xmlns:xlink="http://www.w3.org/1999/xlink" content-type="doi" xlink:type="simple">10.3897/zookeys.1191.105549.figure8</object-id><object-id xmlns:xlink="http://www.w3.org/1999/xlink" content-type="arpha" xlink:type="simple">C411B0EE-2F7E-5D1D-A59F-06E79F28FAA5</object-id><label>Figure 8.</label><caption><p>New distribution records of <tp:taxon-name><tp:taxon-name-part taxon-name-part-type="subfamily">Tachininae</tp:taxon-name-part></tp:taxon-name> from Tibet, China. 1, 2 <italic><tp:taxon-name><tp:taxon-name-part taxon-name-part-type="genus" reg="Leskia">Leskia</tp:taxon-name-part><tp:taxon-name-part taxon-name-part-type="species" reg="latisurstyla">latisurstyla</tp:taxon-name-part></tp:taxon-name></italic> Zhang &amp; Dong, sp. nov. 3 <italic><tp:taxon-name><tp:taxon-name-part taxon-name-part-type="genus" reg="Trichoformosomyia">Trichoformosomyia</tp:taxon-name-part><tp:taxon-name-part taxon-name-part-type="species" reg="cuonaensis">cuonaensis</tp:taxon-name-part></tp:taxon-name></italic> Zhang &amp; Li, sp. nov. 4 <italic><tp:taxon-name><tp:taxon-name-part taxon-name-part-type="genus" reg="Tachina">Tachina</tp:taxon-name-part><tp:taxon-name-part taxon-name-part-type="species" reg="jilongensis">jilongensis</tp:taxon-name-part></tp:taxon-name></italic> Zhang &amp; Dong, sp. nov. 5 <italic><tp:taxon-name><tp:taxon-name-part taxon-name-part-type="genus" reg="Nemoraea">Nemoraea</tp:taxon-name-part><tp:taxon-name-part taxon-name-part-type="species" reg="javana">javana</tp:taxon-name-part></tp:taxon-name></italic> (Brauer &amp; Bergenstamm, 1895) 6 <italic><tp:taxon-name><tp:taxon-name-part taxon-name-part-type="genus" reg="Nemoraea">Nemoraea</tp:taxon-name-part><tp:taxon-name-part taxon-name-part-type="species" reg="echinata">echinata</tp:taxon-name-part></tp:taxon-name></italic> Mesnil, 1953.</p></caption><graphic xmlns:xlink="http://www.w3.org/1999/xlink" xlink:href="zookeys-1191-215_article-105549__-g008.jpg" position="float" orientation="portrait" xlink:type="simple" id="oo_983905.jpg"><uri content-type="original_file" xlink:type="simple">https://binary.pensoft.net/fig/983905</uri></graphic></fig></tp:treatment-sec></tp:taxon-treatment>
