# Supplementary material for: ﻿Three new species and two newly recorded species of Tachininae from Tibet, China (Arthropoda, Insecta, Diptera, Tachinidae)
Source: Zookeys. 2024 Feb 13;1191:215–35. doi: 10.3897/zookeys.1191.105549 (PMC10880104; doi:10.3897/zookeys.1191.105549)
Supplement: XML Treatment for Tachina jilongensis [file zookeys.1191.105549-treatment3.xml]

<!DOCTYPE tp:taxon-treatment
  PUBLIC "-//TaxonX//DTD Taxonomic Treatment Publishing DTD v0 20100105//EN" "tax-treatment-NSO.dtd">
<tp:taxon-treatment xmlns:tp="http://www.plazi.org/taxpub"><tp:treatment-meta><kwd-group><label>Taxon classification</label><kwd>
                <named-content content-type="kingdom">Animalia</named-content>
              </kwd><kwd>
                <named-content content-type="order">Diptera</named-content>
              </kwd><kwd>
                <named-content content-type="family">Tachinidae</named-content>
              </kwd></kwd-group><mixed-citation publication-type="journal"><person-group><name><surname>Dong</surname><given-names>Ruiqing</given-names></name><name><surname>Li</surname><given-names>Junjian</given-names></name><name><surname>Yang</surname><given-names>Hui</given-names></name><name><surname>Zhang</surname><given-names>Chuntian</given-names></name></person-group><article-title>﻿Three new species and two newly recorded species of <tp:taxon-name><tp:taxon-name-part taxon-name-part-type="subfamily">Tachininae</tp:taxon-name-part></tp:taxon-name> from Tibet, China (<tp:taxon-name><tp:taxon-name-part taxon-name-part-type="phylum">Arthropoda</tp:taxon-name-part></tp:taxon-name>, <tp:taxon-name><tp:taxon-name-part taxon-name-part-type="class">Insecta</tp:taxon-name-part></tp:taxon-name>, <tp:taxon-name><tp:taxon-name-part taxon-name-part-type="order">Diptera</tp:taxon-name-part></tp:taxon-name>, <tp:taxon-name><tp:taxon-name-part taxon-name-part-type="family">Tachinidae</tp:taxon-name-part></tp:taxon-name>)</article-title><source>Zookeys</source><day>13</day><month>02</month><year>2024</year><volume>1191</volume><fpage>215</fpage><lpage>235</lpage><pub-id pub-id-type="doi">10.3897/zookeys.1191.105549</pub-id></mixed-citation></tp:treatment-meta><tp:nomenclature><label>﻿</label><tp:taxon-name>
              <object-id xmlns:xlink="http://www.w3.org/1999/xlink" content-type="arpha" xlink:type="simple">8C446F48-9F3E-5623-800D-E782C51D048F</object-id>
              <tp:taxon-name-part taxon-name-part-type="genus" reg="Tachina">Tachina</tp:taxon-name-part>
              <tp:taxon-name-part taxon-name-part-type="species" reg="jilongensis">jilongensis</tp:taxon-name-part>
              <object-id xmlns:xlink="http://www.w3.org/1999/xlink" content-type="zoobank" xlink:type="simple">https://zoobank.org/1F260668-7797-4BE2-804F-9412BFE40092</object-id>
            </tp:taxon-name><tp:taxon-authority>Zhang &amp; Dong</tp:taxon-authority><tp:taxon-status xmlns:xlink="http://www.w3.org/1999/xlink" xlink:type="simple">sp. nov.</tp:taxon-status><xref ref-type="fig" rid="F6">Fig. 6</xref></tp:nomenclature><tp:treatment-sec sec-type="material" id="SECID0ENCBG"><title>Materials examined.</title><p><bold><italic>Holotype</italic></bold>: China • ♂ (<abbrev xmlns:xlink="http://www.w3.org/1999/xlink" xlink:title="Insect Collection of Shenyang Normal University" id="ABBRID0EYCBG" xlink:type="simple">SYNU</abbrev>-XZ 210001); Tibet (=Xizang); Rikaze, Jilong County, Jipu Village, Grand Canyon; <named-content xmlns:xlink="http://www.w3.org/1999/xlink" content-type="dwc:verbatimCoordinates" xlink:type="simple"><named-content content-type="geo-json" specific-use="{&#34;type&#34;:&#34;Point&#34;,&#34;coordinates&#34;:[85.316667,28.366667]}" id="NCID0E6CBG" xlink:type="simple">28°22'N, 85°19'E</named-content></named-content>; 2742 m elev.; 21–22.VII.2021; C.T. Zhang &amp; X.Y. Li leg. <bold><italic>Paratypes</italic></bold>: 3♂ (<abbrev xmlns:xlink="http://www.w3.org/1999/xlink" xlink:title="Insect Collection of Shenyang Normal University" id="ABBRID0EHDBG" xlink:type="simple">SYNU</abbrev>-XZ 210002 to 210004); same data as holotype • 1♂ (<abbrev xmlns:xlink="http://www.w3.org/1999/xlink" xlink:title="Insect Collection of Shenyang Normal University" id="ABBRID0ELDBG" xlink:type="simple">SYNU</abbrev>-XZ 210005); Tibet; Rikaze, Jilong County, Langjiu Village, Inspection Station; <named-content xmlns:xlink="http://www.w3.org/1999/xlink" content-type="dwc:verbatimCoordinates" xlink:type="simple"><named-content content-type="geo-json" specific-use="{&#34;type&#34;:&#34;Point&#34;,&#34;coordinates&#34;:[85.333333,28.350000]}" id="NCID0ESDBG" xlink:type="simple">28°21'N, 85°20'E</named-content></named-content>; 2578–2902 m elev.; 23.VII.2021; C.T. Zhang &amp; X.Y. Li leg.</p></tp:treatment-sec><tp:treatment-sec sec-type="etymology" id="SECID0EXDBG"><title>Etymology.</title><p>The specific epithet is taken from Jilong County where the type locality of this species is located.</p></tp:treatment-sec><tp:treatment-sec sec-type="diagnosis" id="SECID0E3DBG"><title>Diagnosis.</title><p>This species is closely similar to <italic><tp:taxon-name><tp:taxon-name-part taxon-name-part-type="genus" reg="Tachina">T.</tp:taxon-name-part><tp:taxon-name-part taxon-name-part-type="species" reg="rohdendorfiana">rohdendorfiana</tp:taxon-name-part></tp:taxon-name></italic> Chao &amp; Arnaud, but it is distinguished from the latter in having wider frons and parafacial, narrower postpedicel in male, genal height 0.8–0.9 of eye height, apical scutellar setae parallel, abdomen with black median portion which wider than 1/3 of the tergites 3 and 4, tergites 3 with a pair of large, brownish-yellow lateral markings, tergite 4 covered with two yellowish-white lateral pruinose markings, with dense, straight, yellowish-white hairs on lateral surface and black hairs on median dorsal portion, syntergite 1+2 with 12 median marginal and 3–5 lateral marginal and laterodiscal setae, without ventral marginal seta, with black and some yellowish-white hairs on ventral surface, tergites 3 with a complete row of black marginal setae on dossal surfaces, with 1–3 laterodiscal setae and without ventral marginal seta, with black and some yellowish-white hairs on ventral surface, tergite 4 covered with two yellowish-white pruinose lateral markings, with a complete row of marginal setae and black hairs on dorsal and ventral surfaces and 3–5 laterodiscal setae, only tergite 5 entirely black, with erect, dense, long, brownish-red hairs on dorsal and ventral surface and a row of strong, black, discal setae and a row of black marginal setae on dorsal and ventral surfaces. Sternite 2 with 5–6 setae.</p></tp:treatment-sec><tp:treatment-sec sec-type="description" id="SECID0ENEBG"><title>Description.</title><p><bold>Male</bold>. Body length 12–14 mm.</p><p>Head (Fig. <xref ref-type="fig" rid="F6">6C, D</xref>). With grayish-white pruinosity; frontal vitta reddish brown to brown, fronto-orbital plate with pale-yellow pruinosity; lunule brown; parafacial and gena with grayish-white pruinosity; occiput with grayish-white pruinosity. Antenna with postpedicel black, with thin, gray pruinosity; pedicel brown to dark brown, with grayish-white pruinosity; base of arista dark brown to brown; palpi yellow; prementum gleaming black. Eye bare. Frons 0.3–0.33 times width of head or slightly narrower than width of eye; frontal vitta widened anteriorly, narrower than fronto-orbital plate width at narrowest point. Parafacial about as wide as postpedicel in anterior view. Genal height 0.8–0.9 of eye height; lower margin of face protruding forward; 5–6 pairs of frontal setae, with lowest setae at level with base of pedicel. Inner vertical setae strong and parallel, slightly longer than eye height; outer vertical seta outward, about 0.67 times as long as inner vertical seta; ocellar seta strong, proclinate, and about as long as upper frontal setae; a pair of smaller postocellar setae upward. Fronto-orbital plate with fine black hairs; parafacial mostly with black hairs and only white hairy on upper portion. Facial ridge with 3 setae inserted above of vibrissa. Vibrissa strong, inserted above level of lower margin of face, equal or longer than postpedicel, with a row of slender subvibrissae below vibrissae. Gena with white hairs. Occiput with long, pale-yellow hairs behind postocular setae. Postpedicel ovate, slightly narrower than parafacial and shorter than pedicel; arista bare, about as long as the combination of pedicel and postpedicel; 2<sup>nd</sup> aristomere 2–2.5 times as long as its diameter. Palpi slender, longer than antenna or prementum. Prementum 4–5 times as long as wide.</p><fig id="F6" position="float" orientation="portrait"><object-id xmlns:xlink="http://www.w3.org/1999/xlink" content-type="doi" xlink:type="simple">10.3897/zookeys.1191.105549.figure6</object-id><object-id xmlns:xlink="http://www.w3.org/1999/xlink" content-type="arpha" xlink:type="simple">2C68F345-56DA-5D40-8D4C-BC35FAF67D9D</object-id><label>Figure 6.</label><caption><p><italic><tp:taxon-name><tp:taxon-name-part taxon-name-part-type="genus" reg="Tachina">Tachina</tp:taxon-name-part><tp:taxon-name-part taxon-name-part-type="species" reg="jilongensis">jilongensis</tp:taxon-name-part></tp:taxon-name></italic> sp. nov. <bold>A, B</bold> ♂, bodies, dorsal and lateral views <bold>C, D</bold> ♂, heads, anterior and lateral views <bold>E</bold> sternite 5, ventral view <bold>F</bold> phallus (aedeagal apodeme, pregonite, postgonite, basiphallus and distiphallus) of male, lateral view <bold>G, H</bold> cerci, surstyli and epandrium of male, caudal and lateral views.</p></caption><graphic xmlns:xlink="http://www.w3.org/1999/xlink" xlink:href="zookeys-1191-215_article-105549__-g006.jpg" position="float" orientation="portrait" xlink:type="simple" id="oo_983903.jpg"><uri content-type="original_file" xlink:type="simple">https://binary.pensoft.net/fig/983903</uri></graphic></fig><p>Thorax (Fig. <xref ref-type="fig" rid="F6">6A, B</xref>) darkly colored, with thin, gray pruinosity; dorsum with 4 dark, longitudinal vittae; outer vittae on anterior 3/5 of postsutural scutum, inter vittae on anterior 2/5 of postsutural scutum; scutellum dark on base, reddish yellow on apical 2/3, with dense, long, yellow hairs. Anterior spiracle brownish yellow, with yellow hairs; posterior spiracle dark yellow. Thoracic dorsum densely covered with yellow fine hairs and mixed with some fine black hairs. Postpronotal lobe with 5–6 setae; 3 strong basal setae set in a triangle, 3–4 presutural and 2 postsutural acrostichal setae, 4 presutural and 4 postsutural dorsocentral setae, 1 presutural and 2 postsutural intra-alar setae, 3 strong supra-alar setae, proepisternum hairy, prosternum bare, 2 notopleural setae, meron with a row of setae, katepimeron (= barette) bare, 3 katepisternal setae. Scutellum reddish yellow except for dark base, with erect, dense, yellowish hairs, 4 pairs of marginal setae, and three pairs of discal setae along margin; apical scutellar setae standing in a straight line, not crossed, about 2 times as long as wide, and as long as subapical scutellar setae.</p><p>Wing hyaline, tinged with brownish; tegula dark brown and basicosta brownish yellow. Upper calypter pale brown except whitish anterior half; lower calypter yellowish white. Halter dark brown on apical 1/2, and brown on basal half. Costal spine absent; second costal sector of wing bare ventrally; relative lengths of 2<sup>nd</sup>, 3<sup>rd</sup> and 4<sup>th</sup> costal sectors approximately as 2.5:3.5:1; bend of vein M about right-angled; last section of vein Cu about 2/3 as long as crossvein dM-Cu; base of vein R<sub>4+5</sub> with 5–6 short, black hairs on dorsal and ventral surfaces; cell R<sub>4+5</sub> open.</p><p>Legs dark brown except for apex of femora reddish brown; tibiae and tarsi reddish yellow; claws reddish yellow except for dark apex; pulvillus pale yellow. Fore claws and pulvillus longer than 4<sup>th</sup> and 5<sup>th</sup> tarsomere combined; first tarsomere with dense, short, yellow, brush-like hairs on ventral surface. Fore tibia with a row of anterodorsal and posterodorsal setae; 2 posterior setae; mid femur with 3 anterior setae; mid tibia with a row of strong anterodorsal setae, 5 posteroventral setae, 1 strong ventral seta. Hind femur with a row of anteroventral setae, 3 preapical anterodorsal setae and 3–4 preapical dorsal setae; hind tibia with a row of irregular anterodorsal setae, 4 posterodorsal and 2 ventral setae, and apex with 2 dorsal setae, 1 anterior, 1 anteroventral, and 1 posteroventral seta.</p><p>Abdomen ovate, black on base; median depression of syntergite 1+2 extending to posterior margin; tergites 3 and 4 each with a pair of large, brownish-yellow lateral markings, and covered with dense, yellowish-white pruinose markings on tergite 4; tergite 5 gleaming black, with a shallow median depression at posterior portion. Syntergite 1+2 and tergite 3 with dense, straight, black hairs; tergite 4 with two yellowish-white pruinose lateral markings and covered with dense, straight, yellowish-white hairs, black hairs on dorsal-median portion; tergite 5 with dense, fine, brownish-red hairs. Syntergite 1+2 with 12 (6 pairs of) black, median, marginal setae, 3–5 lateral marginal setae, and 2–4 laterodiscal setae; without ventral marginal seta; with black and some yellowish-white hairs on ventral surface; tergite 3 with a complete row of 24–26 black marginal setae on dorsal surface and 1–3 laterodiscal setae, without ventral marginal seta, with black and some yellowish-white hairs on ventral surface; tergite 4 with a complete row of 30–34 marginal setae, black hairs on dorsal and ventral surfaces, and 3–5 laterodiscal setae; tergite 5 with a row of strong, black discal setae and a row of black marginal setae on dorsal and ventral surfaces. Sternite 1 with yellowish hairs; sternite 2 with 5–6 setae; sternite 3 with 6–8 setae; sternite 4 with 8 setae. Sternite 5 and male terminalia as Fig. <xref ref-type="fig" rid="F6">6E–H</xref>. In ventral view, sternite 5 nearly rectangular, with V-shaped median cleft about 1/3 of the sternite length; lateral lobe slightly pointed at apex. In caudal view, cerci slender and narrowed and pointed apically; surstylus slightly shorter and pointed apically, with a medially deep crevice. In lateral view, cerci slightly bent ventrally and pointed at apex; surstylus broad, bluntly rounded. Distiphallus with some setulae on membranous and sclerotized parts. Pregonite long and pointed apically; postgonite short and blunt apically, bent anteriorly.</p><p><bold>Female.</bold> Unknown.</p></tp:treatment-sec><tp:treatment-sec sec-type="distribution" id="SECID0EBHBG"><title>Distribution.</title><p>China (Tibet; Fig. <xref ref-type="fig" rid="F8">8</xref>).</p></tp:treatment-sec><tp:treatment-sec><!--Section generated to contain objects referenced in tp:taxon-treatment.--><fig id="F8" position="float" orientation="portrait"><object-id xmlns:xlink="http://www.w3.org/1999/xlink" content-type="doi" xlink:type="simple">10.3897/zookeys.1191.105549.figure8</object-id><object-id xmlns:xlink="http://www.w3.org/1999/xlink" content-type="arpha" xlink:type="simple">C411B0EE-2F7E-5D1D-A59F-06E79F28FAA5</object-id><label>Figure 8.</label><caption><p>New distribution records of <tp:taxon-name><tp:taxon-name-part taxon-name-part-type="subfamily">Tachininae</tp:taxon-name-part></tp:taxon-name> from Tibet, China. 1, 2 <italic><tp:taxon-name><tp:taxon-name-part taxon-name-part-type="genus" reg="Leskia">Leskia</tp:taxon-name-part><tp:taxon-name-part taxon-name-part-type="species" reg="latisurstyla">latisurstyla</tp:taxon-name-part></tp:taxon-name></italic> Zhang &amp; Dong, sp. nov. 3 <italic><tp:taxon-name><tp:taxon-name-part taxon-name-part-type="genus" reg="Trichoformosomyia">Trichoformosomyia</tp:taxon-name-part><tp:taxon-name-part taxon-name-part-type="species" reg="cuonaensis">cuonaensis</tp:taxon-name-part></tp:taxon-name></italic> Zhang &amp; Li, sp. nov. 4 <italic><tp:taxon-name><tp:taxon-name-part taxon-name-part-type="genus" reg="Tachina">Tachina</tp:taxon-name-part><tp:taxon-name-part taxon-name-part-type="species" reg="jilongensis">jilongensis</tp:taxon-name-part></tp:taxon-name></italic> Zhang &amp; Dong, sp. nov. 5 <italic><tp:taxon-name><tp:taxon-name-part taxon-name-part-type="genus" reg="Nemoraea">Nemoraea</tp:taxon-name-part><tp:taxon-name-part taxon-name-part-type="species" reg="javana">javana</tp:taxon-name-part></tp:taxon-name></italic> (Brauer &amp; Bergenstamm, 1895) 6 <italic><tp:taxon-name><tp:taxon-name-part taxon-name-part-type="genus" reg="Nemoraea">Nemoraea</tp:taxon-name-part><tp:taxon-name-part taxon-name-part-type="species" reg="echinata">echinata</tp:taxon-name-part></tp:taxon-name></italic> Mesnil, 1953.</p></caption><graphic xmlns:xlink="http://www.w3.org/1999/xlink" xlink:href="zookeys-1191-215_article-105549__-g008.jpg" position="float" orientation="portrait" xlink:type="simple" id="oo_983905.jpg"><uri content-type="original_file" xlink:type="simple">https://binary.pensoft.net/fig/983905</uri></graphic></fig></tp:treatment-sec></tp:taxon-treatment>
