# Supplementary material for: ﻿Three new species and two newly recorded species of Tachininae from Tibet, China (Arthropoda, Insecta, Diptera, Tachinidae)
Source: Zookeys. 2024 Feb 13;1191:215–35. doi: 10.3897/zookeys.1191.105549 (PMC10880104; doi:10.3897/zookeys.1191.105549)
Supplement: XML Treatment for Nemoraea javana [file zookeys.1191.105549-treatment4.xml]

<!DOCTYPE tp:taxon-treatment
  PUBLIC "-//TaxonX//DTD Taxonomic Treatment Publishing DTD v0 20100105//EN" "tax-treatment-NSO.dtd">
<tp:taxon-treatment xmlns:tp="http://www.plazi.org/taxpub"><tp:treatment-meta><kwd-group><label>Taxon classification</label><kwd>
                <named-content content-type="kingdom">Animalia</named-content>
              </kwd><kwd>
                <named-content content-type="order">Diptera</named-content>
              </kwd><kwd>
                <named-content content-type="family">Tachinidae</named-content>
              </kwd></kwd-group><mixed-citation publication-type="journal"><person-group><name><surname>Dong</surname><given-names>Ruiqing</given-names></name><name><surname>Li</surname><given-names>Junjian</given-names></name><name><surname>Yang</surname><given-names>Hui</given-names></name><name><surname>Zhang</surname><given-names>Chuntian</given-names></name></person-group><article-title>﻿Three new species and two newly recorded species of <tp:taxon-name><tp:taxon-name-part taxon-name-part-type="subfamily">Tachininae</tp:taxon-name-part></tp:taxon-name> from Tibet, China (<tp:taxon-name><tp:taxon-name-part taxon-name-part-type="phylum">Arthropoda</tp:taxon-name-part></tp:taxon-name>, <tp:taxon-name><tp:taxon-name-part taxon-name-part-type="class">Insecta</tp:taxon-name-part></tp:taxon-name>, <tp:taxon-name><tp:taxon-name-part taxon-name-part-type="order">Diptera</tp:taxon-name-part></tp:taxon-name>, <tp:taxon-name><tp:taxon-name-part taxon-name-part-type="family">Tachinidae</tp:taxon-name-part></tp:taxon-name>)</article-title><source>Zookeys</source><day>13</day><month>02</month><year>2024</year><volume>1191</volume><fpage>215</fpage><lpage>235</lpage><pub-id pub-id-type="doi">10.3897/zookeys.1191.105549</pub-id></mixed-citation></tp:treatment-meta><tp:nomenclature><label>﻿</label><tp:taxon-name>
              <object-id xmlns:xlink="http://www.w3.org/1999/xlink" content-type="arpha" xlink:type="simple">6850651E-151C-580D-B96A-1A5D13824D00</object-id>
              <tp:taxon-name-part taxon-name-part-type="genus" reg="Nemoraea">Nemoraea</tp:taxon-name-part>
              <tp:taxon-name-part taxon-name-part-type="species" reg="javana">javana</tp:taxon-name-part>
            </tp:taxon-name><tp:taxon-authority>(Brauer &amp; Bergenstamm, 1894)</tp:taxon-authority><xref ref-type="fig" rid="F7">Fig. 7A, C, E, G</xref><tp:nomenclature-citation-list><tp:nomenclature-citation><tp:taxon-name>
                  <tp:taxon-name-part taxon-name-part-type="genus" reg="Prodegeeria">Prodegeeria</tp:taxon-name-part>
                  <tp:taxon-name-part taxon-name-part-type="species" reg="javana">javana</tp:taxon-name-part>
                </tp:taxon-name><comment>Brauer &amp; Bergenstamm, 1894: 617 [also 1895: 81]. Type locality: Indonesia: Jawa, Tengger Mountains.</comment></tp:nomenclature-citation><tp:nomenclature-citation><tp:taxon-name>
                  <tp:taxon-name-part taxon-name-part-type="genus" reg="Prodegeeria">Prodegeeria</tp:taxon-name-part>
                  <tp:taxon-name-part taxon-name-part-type="species" reg="javana">javana</tp:taxon-name-part>
                </tp:taxon-name><comment>: <xref ref-type="bibr" rid="B3">Crosskey 1976</xref>: 198. <xref ref-type="bibr" rid="B2">Chao et al. 1998</xref>: 2030. <xref ref-type="bibr" rid="B10">O’Hara et al. 2009</xref>: 160. <xref ref-type="bibr" rid="B11">O’Hara et al. 2020a</xref>: 741; <xref ref-type="bibr" rid="B12">2020b</xref>: 946.</comment></tp:nomenclature-citation></tp:nomenclature-citation-list></tp:nomenclature><tp:treatment-sec sec-type="material" id="SECID0EGKBG"><title>Material examined.</title><p>China – Tibet (= Xizang) • 2♀ (<abbrev xmlns:xlink="http://www.w3.org/1999/xlink" xlink:title="Insect Collection of Shenyang Normal University" id="ABBRID0EMKBG" xlink:type="simple">SYNU</abbrev>-XZ 210021, 210022); Rikaze, Dingjie County, Chentang Town, Xuexiongma; 2426–2600 m elev.; <named-content xmlns:xlink="http://www.w3.org/1999/xlink" content-type="dwc:verbatimCoordinates" xlink:type="simple"><named-content content-type="geo-json" specific-use="{&#34;type&#34;:&#34;Point&#34;,&#34;coordinates&#34;:[87.700000,28.433333]}" id="NCID0ETKBG" xlink:type="simple">27°86'N, 87°42'E</named-content></named-content>; 27.VII.2021; C.T. Zhang &amp; X.Y. Li leg.</p><fig id="F7" position="float" orientation="portrait"><object-id xmlns:xlink="http://www.w3.org/1999/xlink" content-type="doi" xlink:type="simple">10.3897/zookeys.1191.105549.figure7</object-id><object-id xmlns:xlink="http://www.w3.org/1999/xlink" content-type="arpha" xlink:type="simple">2527EBBD-B62D-5716-B3AE-82D23E17052B</object-id><label>Figure 7.</label><caption><p><bold>A–D</bold><italic><tp:taxon-name><tp:taxon-name-part taxon-name-part-type="genus" reg="Nemoraea">Nemoraea</tp:taxon-name-part><tp:taxon-name-part taxon-name-part-type="species" reg="javana">javana</tp:taxon-name-part></tp:taxon-name></italic> (Brauer &amp; Bergenstamm, 1895) ♀ <bold>E–H</bold><italic><tp:taxon-name><tp:taxon-name-part taxon-name-part-type="genus" reg="Nemoraea">Nemoraea</tp:taxon-name-part><tp:taxon-name-part taxon-name-part-type="species" reg="echinata">echinata</tp:taxon-name-part></tp:taxon-name></italic> Mesnil, 1953 ♀ <bold>A, B</bold>, <bold>E, F</bold> bodies, dorsal and lateral views <bold>C, D</bold>, <bold>G, H</bold> heads, anterior and lateral views.</p></caption><graphic xmlns:xlink="http://www.w3.org/1999/xlink" xlink:href="zookeys-1191-215_article-105549__-g007.jpg" position="float" orientation="portrait" xlink:type="simple" id="oo_983904.jpg"><uri content-type="original_file" xlink:type="simple">https://binary.pensoft.net/fig/983904</uri></graphic></fig></tp:treatment-sec><tp:treatment-sec sec-type="diagnosis" id="SECID0EHMBG"><title>Diagnosis.</title><p>Eye covered with dense hairs. Parafacial bare; lower margin of face protruding forward; upper part of head usually with only one row of black setulae behind postocular setae. Arista thickened at most on basal 2/5 and aristal hairs at most as long as aristal diameter; first and second aristomere each at most as long as its diameter. Palpus dark brown except yellow apex in female. Thorax with brownish-gray pruinosity. Two katepisternal setae; katepisternum and ventral surface of basal abdomen with white hairs. Wing clouded with brown along veins. Lower calypter with long hairs at least dorsally along outer margin. Inner anterior surface of fore coxa covered with appressed setulae; preapical posteroventral seta on hind tibia distinctly shorter than preapical anteroventral seta. Abdominal tergites 3–4 without median discal seta.</p></tp:treatment-sec><tp:treatment-sec sec-type="distribution" id="SECID0EMMBG"><title>Distribution.</title><p>China (Zhejiang, Hunan, Sichuan, Guizhou, Tibet; Fig. <xref ref-type="fig" rid="F8">8</xref>), Indonesia.</p><fig id="F8" position="float" orientation="portrait"><object-id xmlns:xlink="http://www.w3.org/1999/xlink" content-type="doi" xlink:type="simple">10.3897/zookeys.1191.105549.figure8</object-id><object-id xmlns:xlink="http://www.w3.org/1999/xlink" content-type="arpha" xlink:type="simple">C411B0EE-2F7E-5D1D-A59F-06E79F28FAA5</object-id><label>Figure 8.</label><caption><p>New distribution records of <tp:taxon-name><tp:taxon-name-part taxon-name-part-type="subfamily">Tachininae</tp:taxon-name-part></tp:taxon-name> from Tibet, China. 1, 2 <italic><tp:taxon-name><tp:taxon-name-part taxon-name-part-type="genus" reg="Leskia">Leskia</tp:taxon-name-part><tp:taxon-name-part taxon-name-part-type="species" reg="latisurstyla">latisurstyla</tp:taxon-name-part></tp:taxon-name></italic> Zhang &amp; Dong, sp. nov. 3 <italic><tp:taxon-name><tp:taxon-name-part taxon-name-part-type="genus" reg="Trichoformosomyia">Trichoformosomyia</tp:taxon-name-part><tp:taxon-name-part taxon-name-part-type="species" reg="cuonaensis">cuonaensis</tp:taxon-name-part></tp:taxon-name></italic> Zhang &amp; Li, sp. nov. 4 <italic><tp:taxon-name><tp:taxon-name-part taxon-name-part-type="genus" reg="Tachina">Tachina</tp:taxon-name-part><tp:taxon-name-part taxon-name-part-type="species" reg="jilongensis">jilongensis</tp:taxon-name-part></tp:taxon-name></italic> Zhang &amp; Dong, sp. nov. 5 <italic><tp:taxon-name><tp:taxon-name-part taxon-name-part-type="genus" reg="Nemoraea">Nemoraea</tp:taxon-name-part><tp:taxon-name-part taxon-name-part-type="species" reg="javana">javana</tp:taxon-name-part></tp:taxon-name></italic> (Brauer &amp; Bergenstamm, 1895) 6 <italic><tp:taxon-name><tp:taxon-name-part taxon-name-part-type="genus" reg="Nemoraea">Nemoraea</tp:taxon-name-part><tp:taxon-name-part taxon-name-part-type="species" reg="echinata">echinata</tp:taxon-name-part></tp:taxon-name></italic> Mesnil, 1953.</p></caption><graphic xmlns:xlink="http://www.w3.org/1999/xlink" xlink:href="zookeys-1191-215_article-105549__-g008.jpg" position="float" orientation="portrait" xlink:type="simple" id="oo_983905.jpg"><uri content-type="original_file" xlink:type="simple">https://binary.pensoft.net/fig/983905</uri></graphic></fig></tp:treatment-sec><ref-list><ref id="B3"><mixed-citation xmlns:xlink="http://www.w3.org/1999/xlink" xlink:type="simple"><person-group><name name-style="western"><surname>Crosskey</surname><given-names>RW</given-names></name></person-group> (<year>1976</year>) A taxonomic conspectus of the <tp:taxon-name><tp:taxon-name-part taxon-name-part-type="family">Tachinidae</tp:taxon-name-part></tp:taxon-name> (<tp:taxon-name><tp:taxon-name-part taxon-name-part-type="order">Diptera</tp:taxon-name-part></tp:taxon-name>) of the Oriental Region. Bulletin of the British Museum (Natural History) Entomology, Supplement 26: 357. <ext-link xlink:href="10.5962/p.78194" ext-link-type="doi" xlink:type="simple">https://doi.org/10.5962/p.78194</ext-link></mixed-citation></ref><ref id="B2"><mixed-citation xmlns:xlink="http://www.w3.org/1999/xlink" xlink:type="simple"><person-group><name name-style="western"><surname>Chao</surname><given-names>CM</given-names></name><name name-style="western"><surname>Liang</surname><given-names>EY</given-names></name><name name-style="western"><surname>Shi</surname><given-names>YS</given-names></name><name name-style="western"><surname>Zhou</surname><given-names>SX</given-names></name><name name-style="western"><surname>Sun</surname><given-names>XK</given-names></name><name name-style="western"><surname>Cheng</surname><given-names>RJ</given-names></name></person-group> (<year>1998</year>) <tp:taxon-name><tp:taxon-name-part taxon-name-part-type="family">Tachinidae</tp:taxon-name-part></tp:taxon-name>. In: Xue WQ, Chao CM (Eds) Flies of China. Vol. 2. Liaoning Science and Technology Press, Shenyang, 1661–2206 [+ pls. 1–30]. [In Chinese, with English summary]</mixed-citation></ref><ref id="B10"><mixed-citation xmlns:xlink="http://www.w3.org/1999/xlink" xlink:type="simple"><person-group><name name-style="western"><surname>O’Hara</surname><given-names>JE</given-names></name><name name-style="western"><surname>Shima</surname><given-names>H</given-names></name><name name-style="western"><surname>Zhang</surname><given-names>CT</given-names></name></person-group> (<year>2009</year>) <article-title>Annotated Catalogue of the <tp:taxon-name><tp:taxon-name-part taxon-name-part-type="family">Tachinidae</tp:taxon-name-part></tp:taxon-name> (<tp:taxon-name><tp:taxon-name-part taxon-name-part-type="class">Insecta</tp:taxon-name-part></tp:taxon-name>: <tp:taxon-name><tp:taxon-name-part taxon-name-part-type="order">Diptera</tp:taxon-name-part></tp:taxon-name>) of China.</article-title><source>Zootaxa</source><volume>2190</volume>(<issue>1</issue>): <fpage>1</fpage>–<lpage>236</lpage>. <ext-link xlink:href="10.11646/zootaxa.2190.1.1" ext-link-type="doi" xlink:type="simple">https://doi.org/10.11646/zootaxa.2190.1.1</ext-link></mixed-citation></ref><ref id="B11"><mixed-citation xmlns:xlink="http://www.w3.org/1999/xlink" xlink:type="simple"><person-group><name name-style="western"><surname>O’Hara</surname><given-names>JE</given-names></name><name name-style="western"><surname>Henderson</surname><given-names>SJ</given-names></name><name name-style="western"><surname>Wood</surname><given-names>DM</given-names></name></person-group> (<year>2020a</year>) Preliminary checklist of the <tp:taxon-name><tp:taxon-name-part taxon-name-part-type="family">Tachinidae</tp:taxon-name-part></tp:taxon-name> of the world. Version 2.1. PDF document. [Accessed 5 March 2023] <ext-link xlink:href="http://www.nadsdiptera.org/Tach/WorldTachs/Checklist/Worldchecklist.html" ext-link-type="uri" xlink:type="simple">http://www.nadsdiptera.org/Tach/WorldTachs/Checklist/Worldchecklist.html</ext-link></mixed-citation></ref><ref id="B12"><mixed-citation xmlns:xlink="http://www.w3.org/1999/xlink" xlink:type="simple"><person-group><name name-style="western"><surname>O’Hara</surname><given-names>JE</given-names></name><name name-style="western"><surname>Zhang</surname><given-names>CT</given-names></name><name name-style="western"><surname>Shima</surname><given-names>H</given-names></name></person-group> (<year>2020b</year>) <source><tp:taxon-name><tp:taxon-name-part taxon-name-part-type="family">Tachinidae</tp:taxon-name-part></tp:taxon-name>, 841–963. In: Yang D, Wang MQ, Li WL, et al. (Eds) Species Catalogue of China, Vol. 2. Animals, <tp:taxon-name><tp:taxon-name-part taxon-name-part-type="class">Insecta</tp:taxon-name-part></tp:taxon-name> (VII), <tp:taxon-name><tp:taxon-name-part taxon-name-part-type="order">Diptera</tp:taxon-name-part></tp:taxon-name> (3): Cyclorrhaphous <tp:taxon-name><tp:taxon-name-part taxon-name-part-type="suborder">Brachycera</tp:taxon-name-part></tp:taxon-name>.</source><publisher-name>Science Press</publisher-name>, <publisher-loc>Beijing</publisher-loc>, <size units="page">1331 pp</size>. [In Chinese]</mixed-citation></ref></ref-list></tp:taxon-treatment>
