# Supplementary material for: ﻿Three new species and two newly recorded species of Tachininae from Tibet, China (Arthropoda, Insecta, Diptera, Tachinidae)
Source: Zookeys. 2024 Feb 13;1191:215–35. doi: 10.3897/zookeys.1191.105549 (PMC10880104; doi:10.3897/zookeys.1191.105549)
Supplement: XML Treatment for Nemoraea echinata [file zookeys.1191.105549-treatment5.xml]

<!DOCTYPE tp:taxon-treatment
  PUBLIC "-//TaxonX//DTD Taxonomic Treatment Publishing DTD v0 20100105//EN" "tax-treatment-NSO.dtd">
<tp:taxon-treatment xmlns:tp="http://www.plazi.org/taxpub"><tp:treatment-meta><kwd-group><label>Taxon classification</label><kwd>
                <named-content content-type="kingdom">Animalia</named-content>
              </kwd><kwd>
                <named-content content-type="order">Diptera</named-content>
              </kwd><kwd>
                <named-content content-type="family">Tachinidae</named-content>
              </kwd></kwd-group><mixed-citation publication-type="journal"><person-group><name><surname>Dong</surname><given-names>Ruiqing</given-names></name><name><surname>Li</surname><given-names>Junjian</given-names></name><name><surname>Yang</surname><given-names>Hui</given-names></name><name><surname>Zhang</surname><given-names>Chuntian</given-names></name></person-group><article-title>﻿Three new species and two newly recorded species of <tp:taxon-name><tp:taxon-name-part taxon-name-part-type="subfamily">Tachininae</tp:taxon-name-part></tp:taxon-name> from Tibet, China (<tp:taxon-name><tp:taxon-name-part taxon-name-part-type="phylum">Arthropoda</tp:taxon-name-part></tp:taxon-name>, <tp:taxon-name><tp:taxon-name-part taxon-name-part-type="class">Insecta</tp:taxon-name-part></tp:taxon-name>, <tp:taxon-name><tp:taxon-name-part taxon-name-part-type="order">Diptera</tp:taxon-name-part></tp:taxon-name>, <tp:taxon-name><tp:taxon-name-part taxon-name-part-type="family">Tachinidae</tp:taxon-name-part></tp:taxon-name>)</article-title><source>Zookeys</source><day>13</day><month>02</month><year>2024</year><volume>1191</volume><fpage>215</fpage><lpage>235</lpage><pub-id pub-id-type="doi">10.3897/zookeys.1191.105549</pub-id></mixed-citation></tp:treatment-meta><tp:nomenclature><label>﻿</label><tp:taxon-name>
              <object-id xmlns:xlink="http://www.w3.org/1999/xlink" content-type="arpha" xlink:type="simple">BECAB992-EEDE-5F8C-8256-A8FDFDEA4814</object-id>
              <tp:taxon-name-part taxon-name-part-type="genus" reg="Nemoraea">Nemoraea</tp:taxon-name-part>
              <tp:taxon-name-part taxon-name-part-type="species" reg="echinata">echinata</tp:taxon-name-part>
            </tp:taxon-name><tp:taxon-authority>Mesnil, 1953</tp:taxon-authority><xref ref-type="fig" rid="F7">Fig. 7B, D, F, H</xref><tp:nomenclature-citation-list><tp:nomenclature-citation><tp:taxon-name>
                  <tp:taxon-name-part taxon-name-part-type="genus" reg="Nemoraea">Nemoraea</tp:taxon-name-part>
                  <tp:taxon-name-part taxon-name-part-type="species" reg="echinata">echinata</tp:taxon-name-part>
                </tp:taxon-name><comment>Mesnil, 1953: 154. Type locality: Myanmar: Kachin, Kambaiti.</comment></tp:nomenclature-citation><tp:nomenclature-citation><tp:taxon-name>
                  <tp:taxon-name-part taxon-name-part-type="genus" reg="Nemoraea">Nemoraea</tp:taxon-name-part>
                  <tp:taxon-name-part taxon-name-part-type="species" reg="echinata">echinata</tp:taxon-name-part>
                </tp:taxon-name><comment>: <xref ref-type="bibr" rid="B3">Crosskey 1976</xref>: 198. <xref ref-type="bibr" rid="B2">Chao et al. 1998</xref>: 2028. <xref ref-type="bibr" rid="B10">O’Hara et al. 2009</xref>: 159. <xref ref-type="bibr" rid="B11">O’Hara et al. 2020a</xref>: 741; <xref ref-type="bibr" rid="B12">2020b</xref>: 946.</comment></tp:nomenclature-citation></tp:nomenclature-citation-list></tp:nomenclature><tp:treatment-sec sec-type="material" id="SECID0EWRBG"><title>Material examined.</title><p>China – Tibet (= Xizang) • 1♀ (<abbrev xmlns:xlink="http://www.w3.org/1999/xlink" xlink:title="Insect Collection of Shenyang Normal University" id="ABBRID0E3RBG" xlink:type="simple">SYNU</abbrev>-XZ 210023); Rikaze, Yadong County, Yadong, Gajvsi temple; 3286 m elev.; <named-content xmlns:xlink="http://www.w3.org/1999/xlink" content-type="dwc:verbatimCoordinates" xlink:type="simple"><named-content content-type="geo-json" specific-use="{&#34;type&#34;:&#34;Point&#34;,&#34;coordinates&#34;:[89.500000,27.800000]}" id="NCID0EDSBG" xlink:type="simple">27°48'N, 88°90'E</named-content></named-content>; 29.VII.2021; C.T. Zhang &amp; X.Y. Li leg.</p></tp:treatment-sec><tp:treatment-sec sec-type="diagnosis" id="SECID0EISBG"><title>Diagnosis.</title><p>Head and thoracic dorsum with golden-yellow pruinosity. Eye covered with dense hairs. Frons of about 0.5 (male) or 0.6 (female) times of eye width; parafacial nearly bare; upper part of head usually with only 1 row of black setulae behind postocular setae. Antenna with postpedicel 4–5 times as long as pedicel; longest aristal hairs at most as long as aristal diameter. Presutural setae 3 and dorsocentral setae 4; apical scutellar seta absent. Lower calypter with long hairs dorsally on posterior half. Legs black. Fore tibia with 2 posterior setae; mid tibia with 5 anterodorsal and 1 ventral setae; hind tibia with 4–5 anterodorsal setae. Abdomen ovate, dark, black, with many erect setae and hairs, densely covered with gray or indistinct pruinosity on tergites. Abdominal syntergite 1+2 medially extending back to hind margin, without median marginal setae.</p></tp:treatment-sec><tp:treatment-sec sec-type="distribution" id="SECID0ENSBG"><title>Distribution.</title><p>China (Shaanxi, Sichuan, Tibet; Fig. <xref ref-type="fig" rid="F8">8</xref>), India, Myanmar.</p></tp:treatment-sec><tp:treatment-sec><!--Section generated to contain objects referenced in tp:taxon-treatment.--><fig id="F7" position="float" orientation="portrait"><object-id xmlns:xlink="http://www.w3.org/1999/xlink" content-type="doi" xlink:type="simple">10.3897/zookeys.1191.105549.figure7</object-id><object-id xmlns:xlink="http://www.w3.org/1999/xlink" content-type="arpha" xlink:type="simple">2527EBBD-B62D-5716-B3AE-82D23E17052B</object-id><label>Figure 7.</label><caption><p><bold>A–D</bold><italic><tp:taxon-name><tp:taxon-name-part taxon-name-part-type="genus" reg="Nemoraea">Nemoraea</tp:taxon-name-part><tp:taxon-name-part taxon-name-part-type="species" reg="javana">javana</tp:taxon-name-part></tp:taxon-name></italic> (Brauer &amp; Bergenstamm, 1895) ♀ <bold>E–H</bold><italic><tp:taxon-name><tp:taxon-name-part taxon-name-part-type="genus" reg="Nemoraea">Nemoraea</tp:taxon-name-part><tp:taxon-name-part taxon-name-part-type="species" reg="echinata">echinata</tp:taxon-name-part></tp:taxon-name></italic> Mesnil, 1953 ♀ <bold>A, B</bold>, <bold>E, F</bold> bodies, dorsal and lateral views <bold>C, D</bold>, <bold>G, H</bold> heads, anterior and lateral views.</p></caption><graphic xmlns:xlink="http://www.w3.org/1999/xlink" xlink:href="zookeys-1191-215_article-105549__-g007.jpg" position="float" orientation="portrait" xlink:type="simple" id="oo_983904.jpg"><uri content-type="original_file" xlink:type="simple">https://binary.pensoft.net/fig/983904</uri></graphic></fig><fig id="F8" position="float" orientation="portrait"><object-id xmlns:xlink="http://www.w3.org/1999/xlink" content-type="doi" xlink:type="simple">10.3897/zookeys.1191.105549.figure8</object-id><object-id xmlns:xlink="http://www.w3.org/1999/xlink" content-type="arpha" xlink:type="simple">C411B0EE-2F7E-5D1D-A59F-06E79F28FAA5</object-id><label>Figure 8.</label><caption><p>New distribution records of <tp:taxon-name><tp:taxon-name-part taxon-name-part-type="subfamily">Tachininae</tp:taxon-name-part></tp:taxon-name> from Tibet, China. 1, 2 <italic><tp:taxon-name><tp:taxon-name-part taxon-name-part-type="genus" reg="Leskia">Leskia</tp:taxon-name-part><tp:taxon-name-part taxon-name-part-type="species" reg="latisurstyla">latisurstyla</tp:taxon-name-part></tp:taxon-name></italic> Zhang &amp; Dong, sp. nov. 3 <italic><tp:taxon-name><tp:taxon-name-part taxon-name-part-type="genus" reg="Trichoformosomyia">Trichoformosomyia</tp:taxon-name-part><tp:taxon-name-part taxon-name-part-type="species" reg="cuonaensis">cuonaensis</tp:taxon-name-part></tp:taxon-name></italic> Zhang &amp; Li, sp. nov. 4 <italic><tp:taxon-name><tp:taxon-name-part taxon-name-part-type="genus" reg="Tachina">Tachina</tp:taxon-name-part><tp:taxon-name-part taxon-name-part-type="species" reg="jilongensis">jilongensis</tp:taxon-name-part></tp:taxon-name></italic> Zhang &amp; Dong, sp. nov. 5 <italic><tp:taxon-name><tp:taxon-name-part taxon-name-part-type="genus" reg="Nemoraea">Nemoraea</tp:taxon-name-part><tp:taxon-name-part taxon-name-part-type="species" reg="javana">javana</tp:taxon-name-part></tp:taxon-name></italic> (Brauer &amp; Bergenstamm, 1895) 6 <italic><tp:taxon-name><tp:taxon-name-part taxon-name-part-type="genus" reg="Nemoraea">Nemoraea</tp:taxon-name-part><tp:taxon-name-part taxon-name-part-type="species" reg="echinata">echinata</tp:taxon-name-part></tp:taxon-name></italic> Mesnil, 1953.</p></caption><graphic xmlns:xlink="http://www.w3.org/1999/xlink" xlink:href="zookeys-1191-215_article-105549__-g008.jpg" position="float" orientation="portrait" xlink:type="simple" id="oo_983905.jpg"><uri content-type="original_file" xlink:type="simple">https://binary.pensoft.net/fig/983905</uri></graphic></fig></tp:treatment-sec><ref-list><ref id="B3"><mixed-citation xmlns:xlink="http://www.w3.org/1999/xlink" xlink:type="simple"><person-group><name name-style="western"><surname>Crosskey</surname><given-names>RW</given-names></name></person-group> (<year>1976</year>) A taxonomic conspectus of the <tp:taxon-name><tp:taxon-name-part taxon-name-part-type="family">Tachinidae</tp:taxon-name-part></tp:taxon-name> (<tp:taxon-name><tp:taxon-name-part taxon-name-part-type="order">Diptera</tp:taxon-name-part></tp:taxon-name>) of the Oriental Region. Bulletin of the British Museum (Natural History) Entomology, Supplement 26: 357. <ext-link xlink:href="10.5962/p.78194" ext-link-type="doi" xlink:type="simple">https://doi.org/10.5962/p.78194</ext-link></mixed-citation></ref><ref id="B2"><mixed-citation xmlns:xlink="http://www.w3.org/1999/xlink" xlink:type="simple"><person-group><name name-style="western"><surname>Chao</surname><given-names>CM</given-names></name><name name-style="western"><surname>Liang</surname><given-names>EY</given-names></name><name name-style="western"><surname>Shi</surname><given-names>YS</given-names></name><name name-style="western"><surname>Zhou</surname><given-names>SX</given-names></name><name name-style="western"><surname>Sun</surname><given-names>XK</given-names></name><name name-style="western"><surname>Cheng</surname><given-names>RJ</given-names></name></person-group> (<year>1998</year>) <tp:taxon-name><tp:taxon-name-part taxon-name-part-type="family">Tachinidae</tp:taxon-name-part></tp:taxon-name>. In: Xue WQ, Chao CM (Eds) Flies of China. Vol. 2. Liaoning Science and Technology Press, Shenyang, 1661–2206 [+ pls. 1–30]. [In Chinese, with English summary]</mixed-citation></ref><ref id="B10"><mixed-citation xmlns:xlink="http://www.w3.org/1999/xlink" xlink:type="simple"><person-group><name name-style="western"><surname>O’Hara</surname><given-names>JE</given-names></name><name name-style="western"><surname>Shima</surname><given-names>H</given-names></name><name name-style="western"><surname>Zhang</surname><given-names>CT</given-names></name></person-group> (<year>2009</year>) <article-title>Annotated Catalogue of the <tp:taxon-name><tp:taxon-name-part taxon-name-part-type="family">Tachinidae</tp:taxon-name-part></tp:taxon-name> (<tp:taxon-name><tp:taxon-name-part taxon-name-part-type="class">Insecta</tp:taxon-name-part></tp:taxon-name>: <tp:taxon-name><tp:taxon-name-part taxon-name-part-type="order">Diptera</tp:taxon-name-part></tp:taxon-name>) of China.</article-title><source>Zootaxa</source><volume>2190</volume>(<issue>1</issue>): <fpage>1</fpage>–<lpage>236</lpage>. <ext-link xlink:href="10.11646/zootaxa.2190.1.1" ext-link-type="doi" xlink:type="simple">https://doi.org/10.11646/zootaxa.2190.1.1</ext-link></mixed-citation></ref><ref id="B11"><mixed-citation xmlns:xlink="http://www.w3.org/1999/xlink" xlink:type="simple"><person-group><name name-style="western"><surname>O’Hara</surname><given-names>JE</given-names></name><name name-style="western"><surname>Henderson</surname><given-names>SJ</given-names></name><name name-style="western"><surname>Wood</surname><given-names>DM</given-names></name></person-group> (<year>2020a</year>) Preliminary checklist of the <tp:taxon-name><tp:taxon-name-part taxon-name-part-type="family">Tachinidae</tp:taxon-name-part></tp:taxon-name> of the world. Version 2.1. PDF document. [Accessed 5 March 2023] <ext-link xlink:href="http://www.nadsdiptera.org/Tach/WorldTachs/Checklist/Worldchecklist.html" ext-link-type="uri" xlink:type="simple">http://www.nadsdiptera.org/Tach/WorldTachs/Checklist/Worldchecklist.html</ext-link></mixed-citation></ref><ref id="B12"><mixed-citation xmlns:xlink="http://www.w3.org/1999/xlink" xlink:type="simple"><person-group><name name-style="western"><surname>O’Hara</surname><given-names>JE</given-names></name><name name-style="western"><surname>Zhang</surname><given-names>CT</given-names></name><name name-style="western"><surname>Shima</surname><given-names>H</given-names></name></person-group> (<year>2020b</year>) <source><tp:taxon-name><tp:taxon-name-part taxon-name-part-type="family">Tachinidae</tp:taxon-name-part></tp:taxon-name>, 841–963. In: Yang D, Wang MQ, Li WL, et al. (Eds) Species Catalogue of China, Vol. 2. Animals, <tp:taxon-name><tp:taxon-name-part taxon-name-part-type="class">Insecta</tp:taxon-name-part></tp:taxon-name> (VII), <tp:taxon-name><tp:taxon-name-part taxon-name-part-type="order">Diptera</tp:taxon-name-part></tp:taxon-name> (3): Cyclorrhaphous <tp:taxon-name><tp:taxon-name-part taxon-name-part-type="suborder">Brachycera</tp:taxon-name-part></tp:taxon-name>.</source><publisher-name>Science Press</publisher-name>, <publisher-loc>Beijing</publisher-loc>, <size units="page">1331 pp</size>. [In Chinese]</mixed-citation></ref></ref-list></tp:taxon-treatment>
